# Supplementary material for: Systems analysis of subjects acutely infected with the Chikungunya virus
Source: PLoS Pathog. 2019 Jun 18;15(6):e1007880. doi: 10.1371/journal.ppat.1007880 (PMC6599120; doi:10.1371/journal.ppat.1007880)
Supplement: S1 Table — (XLSX) [file ppat.1007880.s001.xlsx]

## Sheet: Sheet1
Subject_ID	Status	Days_of_symptoms_Cat	Arthralgia_Chronicity	CT CHIKV	ZIKV qPCR	DENV qPCR	ELISA CHIKV IgG	ELISA CHIKV IgM	ZIKA IgG	DENV IgG	CHIK IgM (RU/mL)	CHIK IgG (RU/mL)	ZIKA IgG (RU/mL)	DENV IgG (RU/mL)
P21	Infected	D0or1	ND	22.02	Neg	Neg	Neg	Neg	Pos	Pos	0	0	43.165	76.947
P47	Infected	D0or1	ND	21.83	Neg	Neg	Neg	Neg	Pos	Pos	0	0	120.135	83.8006
P6	Infected	D0or1	Y	24.3	Neg	Neg	Neg	Neg	Pos	Pos	0	0	86.4646	91.5265
P1	Infected	D0or1	ND	22.64	Neg	Neg	Neg	Neg	Neg	Neg	0	0	0	0
P104	Infected	D0or1	N	22.42	Neg	Neg	Neg	Neg	Neg	Neg	0	0	0	82.7414
P11	Infected	D0or1	ND	37.2	Neg	Neg	Neg	Neg	Pos	Pos	0	0	60.6061	91.7134
P19	Infected	D0or1	ND	24.17	Neg	Neg	Neg	Neg	Pos	Pos	0	0	26.33	91.4642
P20	Infected	D0or1	ND	19.95	Neg	Neg	Neg	Neg	Pos	Pos	0	0	47.0707	89.5327
P23	Infected	D0or1	ND	21.5	Neg	Neg	Neg	Neg	Pos	Pos	0	0	46.8687	29.9688
P32	Infected	D0or1	N	23.27	Neg	Neg	Neg	Neg	Neg	Pos	0	0	0	55.1402
P34	Infected	D0or1	ND	22.06	Neg	Neg	Neg	Neg	Pos	Pos	0	0	60.5387	93.8318
P37	Infected	D0or1	ND	24.08	Neg	Neg	Neg	Pos	Pos	Pos	0	0	71.9865	88.4735
P38	Infected	D0or1	N	22.27	Neg	Neg	Neg	Neg	Pos	Pos	0	0	46.6667	96.7601
P39	Infected	D0or1	ND	21.6	Neg	Neg	Neg	Neg	Neg	Pos	0	0	2.89562	65.8567
P4	Infected	D0or1	ND	37.1	Neg	Neg	Neg	Neg	Neg	Pos	0	0	0	29.8442
P40	Infected	D0or1	ND	23.46	Neg	Neg	Neg	Neg	Pos	Pos	0	0	64.5791	87.352
P41	Infected	D0or1	ND	23.08	Neg	Neg	Neg	Neg	Neg	Pos	0	0	0	55.0156
P42	Infected	D0or1	N	24.93	Neg	Neg	Neg	Neg	Pos	Pos	0	0	52.7946	84.3614
P7	Infected	D0or1	N	25.11	Neg	Neg	Neg	Neg	Pos	Pos	0	0	92.5926	100.436
P8	Infected	D0or1	ND	24.75	Neg	Neg	Neg	Neg	Pos	Pos	0	0	60.202	91.4019
P9	Infected	D0or1	ND	21.28	Neg	Neg	Neg	Neg	Pos	Pos	0	0	83.165	88.5358
P92	Infected	D0or1	Y	33.93	Neg	Neg	Neg	Neg	Neg	Pos	0	0	0	44.1121
P14	Infected	D2	Y	33.93	Neg	Neg	Neg	Neg	Pos	Pos	0	0	43.367	94.4548
P16	Infected	D2	N	33.51	Neg	Neg	Neg	Neg	Neg	Pos	0	0	0	97.2586
P18	Infected	D2	ND	37.8	Neg	Neg	Neg	Neg	Neg	Pos	0	0	0	38.1931
P2	Infected	D2	N	26.02	Neg	Neg	Neg	Neg	Pos	Pos	0	0	85.5219	90.3427
P36	Infected	D2	ND	25.92	Neg	Neg	Neg	Neg	Pos	Pos	0	0	79.798	91.6511
P54	Infected	D2	Y	23.02	Neg	Neg	Neg	Neg	Pos	Pos	0	0	38.1818	84.9844
PZIAKG11	Infected	D2	ND	24.12	Neg	Neg	Neg	Neg	Pos	Pos	0	0	34.4781	83.6137
PZIKAG14	Infected	D2	ND	27.89	Neg	Neg	Neg	Neg	Pos	Pos	0	0	61.5488	88.2866
P17	Infected	D3or4	ND	35.9	Neg	Neg	Neg	Neg	Neg	Neg	0	0	0	0
P3	Infected	D3or4	ND	37.3	Neg	Neg	Neg	Neg	Neg	Pos	0	0	0	40.3738
P43	Infected	D3or4	ND	21.6	Neg	Neg	Neg	Neg	Pos	Neg	0	0	31.0438	0
PZIKAG18	Infected	D3or4	ND	36	Neg	Neg	Neg	Neg	Neg	Pos	0	0	0	70.2804
PZIKAG22	Infected	D3or4	ND	33.95	Neg	Neg	Neg	Neg	Pos	Pos	0	0	67.8788	93.4579
PZIKAG09	Infected	D3or4	ND	35	Neg	Neg	Neg	Neg	Pos	Pos	0	0	34.4781	83.6137
PZIKAG15	Infected	D3or4	ND	NA	Neg	Neg	NA	NA	NA	NA	NA	NA	NA	NA
PZIKAG12	Infected	D20	Y	NA	Neg	Neg	Pos	Pos	Pos	Pos	121.744	69.4849	24.9832	91.4642
PZIKAG08	Infected	D20	Y	36.05	Neg	Neg	Neg	Neg	NA	NA	NA	NA	NA	NA
P10C	Control	Control	ND	Neg	Neg	Neg	Neg	Neg	Pos	Pos	0	0	41.9027	93.9394
P11C	Control	Control	ND	Neg	Neg	Neg	Neg	Neg	Pos	Pos	0	0	78.8324	90.2273
P11SP	Control	Control	ND	Neg	Neg	Neg	Neg	Neg	Neg	Neg	0	0	0	0
P12C	Control	Control	ND	Neg	Neg	Neg	Neg	Pos	Pos	Pos	0	78.3916	54.4432	90.7576
P12SP	Control	Control	ND	Neg	Neg	Neg	Neg	Neg	Neg	Neg	0	0	0	0
P13C	Control	Control	ND	Neg	Neg	Neg	Neg	Neg	Neg	Pos	0	0	0	86.0606
P13SP	Control	Control	ND	Neg	Neg	Neg	Neg	Neg	Neg	Neg	0	0	0	0
P14C	Control	Control	ND	Neg	Neg	Neg	Neg	Neg	Pos	Pos	0	0	67.6324	88.8636
P14SP	Control	Control	ND	Neg	Neg	Neg	Neg	Neg	Neg	Neg	0	0	0	0
P15C	Control	Control	ND	Neg	Neg	Neg	Neg	Neg	Pos	Pos	0	0	49.6	84.1667
P1C	Control	Control	ND	Neg	Neg	Neg	Neg	Neg	Neg	Neg	0	0	0	0
P2C	Control	Control	ND	Neg	Neg	Neg	Neg	Neg	Neg	Neg	0	0	0	0
P3C	Control	Control	ND	Neg	Neg	Neg	Neg	Neg	Pos	Pos	0	0	74.6811	94.9242
P4C	Control	Control	ND	Neg	Neg	Neg	Neg	Neg	Neg	Neg	0	0	0	77.9545
P5C	Control	Control	ND	Neg	Neg	Neg	Neg	Neg	Neg	Neg	0	0	0	0
P6C	Control	Control	ND	Neg	Neg	Neg	Neg	Neg	Neg	Pos	0	0	0	70.6818
P7C	Control	Control	ND	Neg	Neg	Neg	Neg	Neg	Neg	Neg	0	0	0	0
P8C	Control	Control	ND	Neg	Neg	Neg	Neg	Neg	Neg	Pos	0	0	0	83.4848
P9C	Control	Control	ND	Neg	Neg	Neg	Neg	Neg	Pos	Pos	0	0	59.6324	87.6515
P9SP	Control	Control	ND	Neg	Neg	Neg	Neg	Neg	Neg	Neg	0	0	0	0
